# Supplementary material for: Comparing cross-sectional and longitudinal tracking to establish percentile data and assess performance progression in swimmers
Source: Sci Rep. 2022 Jun 18;12:10292. doi: 10.1038/s41598-022-13837-3 (PMC9206680; doi:10.1038/s41598-022-13837-3)
Supplement: Supplementary file 1 — Supplementary Information 1. [file 41598_2022_13837_MOESM1_ESM.xlsx]

## Sheet: Percentile calculator
	Data Input			Output
	Select swimming event and type of analysis.			Percentile:	64								Age group [years]
	Enter age and race time.						Percentile	10	11	12	13	14	15	16	17	18	19	20	21-26
	Sex	Male		Exact percentile for the specific			99th	00:00:32.401000	00:00:30.218000	00:00:28.315000	00:00:26.315000	00:00:24.760000	00:00:23.935000	00:00:23.294000	00:00:22.975000	00:00:22.392000	00:00:22.213000	00:00:21.937000	00:00:21.044000
				race time of the chosen event.			90th	00:00:36.663000	00:00:33.839000	00:00:31.416000	00:00:28.958000	00:00:27.061000	00:00:25.901000	00:00:25.102000	00:00:24.540000	00:00:24.009000	00:00:23.678000	00:00:23.414000	00:00:22.957000
	Swimming stroke	Freestyle		The table provides percentiles			80th	00:00:38.860000	00:00:35.696000	00:00:32.985000	00:00:30.290000	00:00:28.193000	00:00:26.857000	00:00:25.965000	00:00:25.303000	00:00:24.782000	00:00:24.398000	00:00:24.143000	00:00:23.888000
				across the age groups.			70th	00:00:40.638000	00:00:37.197000	00:00:34.241000	00:00:31.356000	00:00:29.085000	00:00:27.603000	00:00:26.633000	00:00:25.900000	00:00:25.381000	00:00:24.965000	00:00:24.720000	00:00:24.617000
	Race distance [m]	50					60th	00:00:42.302000	00:00:38.600000	00:00:35.405000	00:00:32.343000	00:00:29.900000	00:00:28.282000	00:00:27.235000	00:00:26.444000	00:00:25.920000	00:00:25.484000	00:00:25.249000	00:00:25.279000
							50th	00:00:43.999000	00:00:40.027000	00:00:36.582000	00:00:33.339000	00:00:30.711000	00:00:28.954000	00:00:27.826000	00:00:26.985000	00:00:26.450000	00:00:26.001000	00:00:25.778000	00:00:25.934000
	Type of analysis	cross-sectional					40th	00:00:45.853000	00:00:41.586000	00:00:37.856000	00:00:34.416000	00:00:31.578000	00:00:29.666000	00:00:28.447000	00:00:27.559000	00:00:27.007000	00:00:26.554000	00:00:26.346000	00:00:26.630000
							30th	00:00:48.042000	00:00:43.424000	00:00:39.344000	00:00:35.674000	00:00:32.573000	00:00:30.479000	00:00:29.150000	00:00:28.218000	00:00:27.638000	00:00:27.192000	00:00:27.003000	00:00:27.424000
	Age [years]	21-26					20th	00:00:50.926000	00:00:45.842000	00:00:41.280000	00:00:37.310000	00:00:33.842000	00:00:31.507000	00:00:30.027000	00:00:29.054000	00:00:28.426000	00:00:28.007000	00:00:27.847000	00:00:28.427000
							10th	00:00:55.617000	00:00:49.772000	00:00:44.372000	00:00:39.920000	00:00:35.806000	00:00:33.079000	00:00:31.347000	00:00:30.344000	00:00:29.614000	00:00:29.280000	00:00:29.173000	00:00:29.963000
	Race time [mm:ss:00]	00:00:25					01th	00:01:11.882000	00:01:03.414000	00:00:54.589000	00:00:48.561000	00:00:41.796000	00:00:37.736000	00:00:35.096000	00:00:34.258000	00:00:33.004000	00:00:33.265000	00:00:33.412000	00:00:34.499000
	CALCULATIONS	CALCULATIONS	CALCULATIONS		CALCULATIONS		CALCULATIONS		CALCULATIONS		CALCULATIONS		CALCULATIONS		CALCULATIONS		CALCULATIONS
	gender	stroke	Type
	M	FR	cross
	TAB	M_FR_50_cross			Percent Rank		Percent Rank
	Time [total seconds]	25			64.6		64
	Time [min]	21.0441
	Time [max]	34.4988
percentile					99	98	97	96	95	94	93	92	91	90	89	88	87	86	85	84	83	82	81	80	79	78	77	76	75	74	73	72	71	70	69	68	67	66	65	64	63	62	61	60	59	58	57	56	55
col number	1	2	3	4	5	6	7	8	9	10	11	12	13	14	15	16	17	18	19	20	21	22	23	24	25	26	27	28	29	30	31	32	33	34	35	36	37	38	39	40	41	42	43	44	45	46	47	48	49
Values	21-26	-1.27127	25.9343	0.102892	21.0441	21.507	21.8136	22.0507	22.2484	22.4194	22.572	22.7112	22.8383	22.957	23.0688	23.1757	23.2775	23.374	23.4672	23.5569	23.643	23.7277	23.8087	23.8881	23.9681	24.0442	24.1186	24.1936	24.2668	24.3381	24.4076	24.4776	24.5481	24.6166	24.6832	24.7501	24.8175	24.8854	24.9511	25.0173	25.0815	25.1484	25.2133	25.2786	25.3417	25.4077	25.4742	25.5384	25.603
				Perc	10	11	12	13	14	15	16	17	18	19	20	21-26
			5	99	32.401	30.2183	28.3148	26.3153	24.7603	23.9347	23.2943	22.9753	22.392	22.2134	21.9367	21.0441
			14	90	36.6633	33.8388	31.4164	28.9581	27.061	25.9011	25.1015	24.5401	24.0092	23.6785	23.4137	22.957
			24	80	38.8596	35.6963	32.9848	30.2905	28.193	26.8566	25.965	25.3026	24.7822	24.3982	24.1433	23.8881
			34	70	40.638	37.1972	34.2408	31.3559	29.0847	27.6035	26.6333	25.9002	25.3807	24.9652	24.7199	24.6166
			44	60	42.3025	38.5998	35.4054	32.3427	29.8996	28.2819	27.235	26.4444	25.9199	25.4839	25.249	25.2786
			54	50	43.999	40.0273	36.5818	33.3386	30.7115	28.9536	27.826	26.9847	26.4497	26.0012	25.7784	25.9343
			64	40	45.8534	41.5859	37.8559	34.4163	31.5778	29.6661	28.4474	27.5595	27.0071	26.5544	26.3462	26.6301
			74	30	48.0423	43.4235	39.3442	35.6743	32.5733	30.4791	29.1498	28.2178	27.6376	27.1916	27.0028	27.4241
			84	20	50.9263	45.8421	41.2803	37.31	33.8418	31.5066	30.027	29.0541	28.4258	28.0071	27.8469	28.4275
			94	10	55.6166	49.7718	44.3716	39.9204	35.8063	33.0792	31.347	30.3443	29.6139	29.2796	29.1734	29.9627
			103	1	71.882	63.4136	54.5894	48.5607	41.796	37.7363	35.0957	34.2578	33.0039	33.2647	33.4118	34.4988
					10	11	12	13	14	15	16	17	18	19	20	21-26
			5	99	00:00:32.401000	00:00:30.218000	00:00:28.315000	00:00:26.315000	00:00:24.760000	00:00:23.935000	00:00:23.294000	00:00:22.975000	00:00:22.392000	00:00:22.213000	00:00:21.937000	00:00:21.044000
			6	98	00:00:33.403000	00:00:31.072000	00:00:29.051000	00:00:26.944000	00:00:25.314000	00:00:24.411000	00:00:23.736000	00:00:23.354000	00:00:22.787000	00:00:22.567000	00:00:22.292000	00:00:21.507000
			7	97	00:00:34.077000	00:00:31.645000	00:00:29.544000	00:00:27.364000	00:00:25.682000	00:00:24.726000	00:00:24.027000	00:00:23.605000	00:00:23.047000	00:00:22.801000	00:00:22.528000	00:00:21.814000
			8	96	00:00:34.604000	00:00:32.092000	00:00:29.927000	00:00:27.691000	00:00:25.967000	00:00:24.970000	00:00:24.251000	00:00:23.799000	00:00:23.248000	00:00:22.982000	00:00:22.711000	00:00:22.051000
			9	95	00:00:35.047000	00:00:32.468000	00:00:30.249000	00:00:27.965000	00:00:26.205000	00:00:25.173000	00:00:24.437000	00:00:23.960000	00:00:23.415000	00:00:23.134000	00:00:22.864000	00:00:22.248000
			10	94	00:00:35.433000	00:00:32.796000	00:00:30.529000	00:00:28.203000	00:00:26.411000	00:00:25.349000	00:00:24.598000	00:00:24.100000	00:00:23.559000	00:00:23.265000	00:00:22.996000	00:00:22.419000
			11	93	00:00:35.779000	00:00:33.090000	00:00:30.779000	00:00:28.416000	00:00:26.595000	00:00:25.506000	00:00:24.741000	00:00:24.225000	00:00:23.687000	00:00:23.382000	00:00:23.114000	00:00:22.572000
			12	92	00:00:36.097000	00:00:33.359000	00:00:31.009000	00:00:28.612000	00:00:26.763000	00:00:25.649000	00:00:24.872000	00:00:24.339000	00:00:23.804000	00:00:23.489000	00:00:23.222000	00:00:22.711000
			13	91	00:00:36.389000	00:00:33.607000	00:00:31.219000	00:00:28.791000	00:00:26.917000	00:00:25.779000	00:00:24.991000	00:00:24.443000	00:00:23.910000	00:00:23.587000	00:00:23.321000	00:00:22.838000
			14	90	00:00:36.663000	00:00:33.839000	00:00:31.416000	00:00:28.958000	00:00:27.061000	00:00:25.901000	00:00:25.102000	00:00:24.540000	00:00:24.009000	00:00:23.678000	00:00:23.414000	00:00:22.957000
			15	89	00:00:36.923000	00:00:34.059000	00:00:31.603000	00:00:29.117000	00:00:27.197000	00:00:26.016000	00:00:25.206000	00:00:24.632000	00:00:24.103000	00:00:23.765000	00:00:23.501000	00:00:23.069000
			16	88	00:00:37.172000	00:00:34.269000	00:00:31.781000	00:00:29.268000	00:00:27.326000	00:00:26.126000	00:00:25.305000	00:00:24.719000	00:00:24.192000	00:00:23.847000	00:00:23.584000	00:00:23.176000
			17	87	00:00:37.410000	00:00:34.471000	00:00:31.952000	00:00:29.413000	00:00:27.450000	00:00:26.230000	00:00:25.400000	00:00:24.803000	00:00:24.276000	00:00:23.926000	00:00:23.664000	00:00:23.278000
			18	86	00:00:37.637000	00:00:34.663000	00:00:32.114000	00:00:29.551000	00:00:27.567000	00:00:26.329000	00:00:25.490000	00:00:24.882000	00:00:24.357000	00:00:24	00:00:23.740000	00:00:23.374000
			19	85	00:00:37.856000	00:00:34.848000	00:00:32.271000	00:00:29.684000	00:00:27.680000	00:00:26.425000	00:00:25.576000	00:00:24.958000	00:00:24.434000	00:00:24.072000	00:00:23.812000	00:00:23.467000
			20	84	00:00:38.069000	00:00:35.028000	00:00:32.422000	00:00:29.813000	00:00:27.789000	00:00:26.517000	00:00:25.659000	00:00:25.031000	00:00:24.508000	00:00:24.142000	00:00:23.883000	00:00:23.557000
			21	83	00:00:38.273000	00:00:35.201000	00:00:32.568000	00:00:29.937000	00:00:27.894000	00:00:26.605000	00:00:25.739000	00:00:25.102000	00:00:24.580000	00:00:24.208000	00:00:23.950000	00:00:23.643000
			22	82	00:00:38.475000	00:00:35.372000	00:00:32.712000	00:00:30.059000	00:00:27.997000	00:00:26.692000	00:00:25.817000	00:00:25.171000	00:00:24.650000	00:00:24.274000	00:00:24.017000	00:00:23.728000
			23	81	00:00:38.669000	00:00:35.535000	00:00:32.849000	00:00:30.176000	00:00:28.096000	00:00:26.775000	00:00:25.892000	00:00:25.238000	00:00:24.717000	00:00:24.337000	00:00:24.081000	00:00:23.809000
			24	80	00:00:38.860000	00:00:35.696000	00:00:32.985000	00:00:30.290000	00:00:28.193000	00:00:26.857000	00:00:25.965000	00:00:25.303000	00:00:24.782000	00:00:24.398000	00:00:24.143000	00:00:23.888000
			25	79	00:00:39.052000	00:00:35.859000	00:00:33.121000	00:00:30.406000	00:00:28.291000	00:00:26.939000	00:00:26.039000	00:00:25.368000	00:00:24.848000	00:00:24.460000	00:00:24.206000	00:00:23.968000
			26	78	00:00:39.236000	00:00:36.014000	00:00:33.252000	00:00:30.517000	00:00:28.384000	00:00:27.017000	00:00:26.109000	00:00:25.431000	00:00:24.911000	00:00:24.519000	00:00:24.266000	00:00:24.044000
			27	77	00:00:39.417000	00:00:36.167000	00:00:33.379000	00:00:30.625000	00:00:28.475000	00:00:27.093000	00:00:26.177000	00:00:25.492000	00:00:24.972000	00:00:24.577000	00:00:24.325000	00:00:24.119000
			28	76	00:00:39.599000	00:00:36.320000	00:00:33.508000	00:00:30.735000	00:00:28.566000	00:00:27.170000	00:00:26.246000	00:00:25.553000	00:00:25.034000	00:00:24.636000	00:00:24.384000	00:00:24.194000
			29	75	00:00:39.777000	00:00:36.471000	00:00:33.634000	00:00:30.842000	00:00:28.656000	00:00:27.245000	00:00:26.313000	00:00:25.613000	00:00:25.094000	00:00:24.692000	00:00:24.442000	00:00:24.267000
			30	74	00:00:39.952000	00:00:36.618000	00:00:33.758000	00:00:30.946000	00:00:28.743000	00:00:27.318000	00:00:26.379000	00:00:25.672000	00:00:25.153000	00:00:24.748000	00:00:24.499000	00:00:24.338000
			31	73	00:00:40.122000	00:00:36.762000	00:00:33.878000	00:00:31.048000	00:00:28.828000	00:00:27.389000	00:00:26.442000	00:00:25.729000	00:00:25.210000	00:00:24.802000	00:00:24.554000	00:00:24.408000
			32	72	00:00:40.295000	00:00:36.908000	00:00:33.999000	00:00:31.151000	00:00:28.914000	00:00:27.461000	00:00:26.506000	00:00:25.786000	00:00:25.267000	00:00:24.857000	00:00:24.609000	00:00:24.478000
			33	71	00:00:40.468000	00:00:37.054000	00:00:34.122000	00:00:31.255000	00:00:29.001000	00:00:27.533000	00:00:26.571000	00:00:25.844000	00:00:25.325000	00:00:24.912000	00:00:24.665000	00:00:24.548000
			34	70	00:00:40.638000	00:00:37.197000	00:00:34.241000	00:00:31.356000	00:00:29.085000	00:00:27.603000	00:00:26.633000	00:00:25.900000	00:00:25.381000	00:00:24.965000	00:00:24.720000	00:00:24.617000
			35	69	00:00:40.803000	00:00:37.337000	00:00:34.357000	00:00:31.454000	00:00:29.166000	00:00:27.672000	00:00:26.694000	00:00:25.955000	00:00:25.435000	00:00:25.017000	00:00:24.773000	00:00:24.683000
			36	68	00:00:40.970000	00:00:37.477000	00:00:34.474000	00:00:31.553000	00:00:29.249000	00:00:27.740000	00:00:26.755000	00:00:26.010000	00:00:25.490000	00:00:25.070000	00:00:24.826000	00:00:24.750000
			37	67	00:00:41.138000	00:00:37.619000	00:00:34.592000	00:00:31.653000	00:00:29.332000	00:00:27.809000	00:00:26.816000	00:00:26.065000	00:00:25.545000	00:00:25.122000	00:00:24.880000	00:00:24.818000
			38	66	00:00:41.308000	00:00:37.762000	00:00:34.711000	00:00:31.754000	00:00:29.415000	00:00:27.879000	00:00:26.878000	00:00:26.121000	00:00:25.600000	00:00:25.175000	00:00:24.934000	00:00:24.885000
			39	65	00:00:41.473000	00:00:37.901000	00:00:34.827000	00:00:31.852000	00:00:29.496000	00:00:27.946000	00:00:26.938000	00:00:26.175000	00:00:25.654000	00:00:25.227000	00:00:24.987000	00:00:24.951000
			40	64	00:00:41.640000	00:00:38.042000	00:00:34.943000	00:00:31.951000	00:00:29.577000	00:00:28.014000	00:00:26.998000	00:00:26.230000	00:00:25.708000	00:00:25.279000	00:00:25.040000	00:00:25.017000
			41	63	00:00:41.802000	00:00:38.178000	00:00:35.056000	00:00:32.047000	00:00:29.656000	00:00:28.080000	00:00:27.056000	00:00:26.282000	00:00:25.760000	00:00:25.329000	00:00:25.091000	00:00:25.081000
			42	62	00:00:41.971000	00:00:38.321000	00:00:35.175000	00:00:32.147000	00:00:29.739000	00:00:28.149000	00:00:27.117000	00:00:26.337000	00:00:25.814000	00:00:25.382000	00:00:25.145000	00:00:25.148000
			43	61	00:00:42.136000	00:00:38.460000	00:00:35.290000	00:00:32.245000	00:00:29.819000	00:00:28.215000	00:00:27.176000	00:00:26.391000	00:00:25.867000	00:00:25.433000	00:00:25.197000	00:00:25.213000
			44	60	00:00:42.302000	00:00:38.600000	00:00:35.405000	00:00:32.343000	00:00:29.900000	00:00:28.282000	00:00:27.235000	00:00:26.444000	00:00:25.920000	00:00:25.484000	00:00:25.249000	00:00:25.279000
			45	59	00:00:42.464000	00:00:38.735000	00:00:35.518000	00:00:32.438000	00:00:29.978000	00:00:28.347000	00:00:27.292000	00:00:26.496000	00:00:25.971000	00:00:25.533000	00:00:25.300000	00:00:25.342000
			46	58	00:00:42.633000	00:00:38.878000	00:00:35.635000	00:00:32.537000	00:00:30.059000	00:00:28.414000	00:00:27.352000	00:00:26.551000	00:00:26.025000	00:00:25.585000	00:00:25.353000	00:00:25.408000
			47	57	00:00:42.803000	00:00:39.021000	00:00:35.754000	00:00:32.638000	00:00:30.141000	00:00:28.482000	00:00:27.412000	00:00:26.605000	00:00:26.078000	00:00:25.638000	00:00:25.406000	00:00:25.474000
			48	56	00:00:42.969000	00:00:39.161000	00:00:35.869000	00:00:32.735000	00:00:30.221000	00:00:28.548000	00:00:27.470000	00:00:26.658000	00:00:26.130000	00:00:25.688000	00:00:25.458000	00:00:25.538000
			49	55	00:00:43.136000	00:00:39.301000	00:00:35.985000	00:00:32.833000	00:00:30.301000	00:00:28.614000	00:00:27.528000	00:00:26.711000	00:00:26.183000	00:00:25.739000	00:00:25.510000	00:00:25.603000
			50	54	00:00:43.311000	00:00:39.448000	00:00:36.106000	00:00:32.936000	00:00:30.384000	00:00:28.683000	00:00:27.589000	00:00:26.767000	00:00:26.237000	00:00:25.793000	00:00:25.565000	00:00:25.671000
			51	53	00:00:43.481000	00:00:39.591000	00:00:36.223000	00:00:33.035000	00:00:30.465000	00:00:28.750000	00:00:27.648000	00:00:26.821000	00:00:26.290000	00:00:25.844000	00:00:25.618000	00:00:25.736000
			52	52	00:00:43.652000	00:00:39.735000	00:00:36.342000	00:00:33.136000	00:00:30.547000	00:00:28.818000	00:00:27.707000	00:00:26.875000	00:00:26.343000	00:00:25.896000	00:00:25.671000	00:00:25.802000
			53	51	00:00:43.825000	00:00:39.881000	00:00:36.461000	00:00:33.237000	00:00:30.629000	00:00:28.885000	00:00:27.766000	00:00:26.930000	00:00:26.396000	00:00:25.949000	00:00:25.724000	00:00:25.868000
			54	50	00:00:43.999000	00:00:40.027000	00:00:36.582000	00:00:33.339000	00:00:30.711000	00:00:28.954000	00:00:27.826000	00:00:26.985000	00:00:26.450000	00:00:26.001000	00:00:25.778000	00:00:25.934000
			55	49	00:00:44.175000	00:00:40.175000	00:00:36.703000	00:00:33.441000	00:00:30.795000	00:00:29.022000	00:00:27.886000	00:00:27.040000	00:00:26.503000	00:00:26.054000	00:00:25.833000	00:00:26.001000
			56	48	00:00:44.352000	00:00:40.324000	00:00:36.825000	00:00:33.545000	00:00:30.878000	00:00:29.091000	00:00:27.946000	00:00:27.095000	00:00:26.558000	00:00:26.108000	00:00:25.887000	00:00:26.069000
			57	47	00:00:44.531000	00:00:40.475000	00:00:36.949000	00:00:33.649000	00:00:30.962000	00:00:29.160000	00:00:28.007000	00:00:27.151000	00:00:26.612000	00:00:26.161000	00:00:25.943000	00:00:26.136000
			58	46	00:00:44.712000	00:00:40.627000	00:00:37.073000	00:00:33.754000	00:00:31.047000	00:00:29.230000	00:00:28.068000	00:00:27.208000	00:00:26.667000	00:00:26.215000	00:00:25.998000	00:00:26.204000
			59	45	00:00:44.901000	00:00:40.786000	00:00:37.203000	00:00:33.864000	00:00:31.136000	00:00:29.303000	00:00:28.132000	00:00:27.266000	00:00:26.724000	00:00:26.272000	00:00:26.056000	00:00:26.276000
			60	44	00:00:45.085000	00:00:40.941000	00:00:37.330000	00:00:33.971000	00:00:31.222000	00:00:29.374000	00:00:28.193000	00:00:27.323000	00:00:26.779000	00:00:26.327000	00:00:26.112000	00:00:26.345000
			61	43	00:00:45.271000	00:00:41.097000	00:00:37.457000	00:00:34.079000	00:00:31.308000	00:00:29.445000	00:00:28.255000	00:00:27.381000	00:00:26.834000	00:00:26.382000	00:00:26.169000	00:00:26.414000
			62	42	00:00:45.466000	00:00:41.260000	00:00:37.591000	00:00:34.192000	00:00:31.399000	00:00:29.519000	00:00:28.320000	00:00:27.441000	00:00:26.892000	00:00:26.440000	00:00:26.228000	00:00:26.486000
			63	41	00:00:45.663000	00:00:41.426000	00:00:37.725000	00:00:34.306000	00:00:31.490000	00:00:29.594000	00:00:28.385000	00:00:27.501000	00:00:26.951000	00:00:26.498000	00:00:26.288000	00:00:26.559000
			64	40	00:00:45.853000	00:00:41.586000	00:00:37.856000	00:00:34.416000	00:00:31.578000	00:00:29.666000	00:00:28.447000	00:00:27.559000	00:00:27.007000	00:00:26.554000	00:00:26.346000	00:00:26.630000
			65	39	00:00:46.054000	00:00:41.754000	00:00:37.993000	00:00:34.532000	00:00:31.670000	00:00:29.742000	00:00:28.513000	00:00:27.621000	00:00:27.066000	00:00:26.613000	00:00:26.407000	00:00:26.704000
			66	38	00:00:46.256000	00:00:41.924000	00:00:38.131000	00:00:34.649000	00:00:31.763000	00:00:29.818000	00:00:28.579000	00:00:27.682000	00:00:27.125000	00:00:26.673000	00:00:26.468000	00:00:26.778000
			67	37	00:00:46.468000	00:00:42.102000	00:00:38.276000	00:00:34.771000	00:00:31.860000	00:00:29.898000	00:00:28.648000	00:00:27.747000	00:00:27.187000	00:00:26.735000	00:00:26.532000	00:00:26.856000
			68	36	00:00:46.675000	00:00:42.276000	00:00:38.416000	00:00:34.890000	00:00:31.955000	00:00:29.975000	00:00:28.715000	00:00:27.809000	00:00:27.247000	00:00:26.795000	00:00:26.594000	00:00:26.931000
			69	35	00:00:46.891000	00:00:42.458000	00:00:38.564000	00:00:35.015000	00:00:32.054000	00:00:30.055000	00:00:28.785000	00:00:27.874000	00:00:27.310000	00:00:26.859000	00:00:26.659000	00:00:27.010000
			70	34	00:00:47.110000	00:00:42.641000	00:00:38.712000	00:00:35.140000	00:00:32.153000	00:00:30.137000	00:00:28.855000	00:00:27.940000	00:00:27.373000	00:00:26.922000	00:00:26.725000	00:00:27.089000
			71	33	00:00:47.339000	00:00:42.834000	00:00:38.868000	00:00:35.272000	00:00:32.257000	00:00:30.221000	00:00:28.928000	00:00:28.009000	00:00:27.438000	00:00:26.989000	00:00:26.794000	00:00:27.172000
			72	32	00:00:47.571000	00:00:43.028000	00:00:39.025000	00:00:35.405000	00:00:32.361000	00:00:30.307000	00:00:29.001000	00:00:28.078000	00:00:27.504000	00:00:27.056000	00:00:26.863000	00:00:27.256000
			73	31	00:00:47.805000	00:00:43.225000	00:00:39.184000	00:00:35.539000	00:00:32.467000	00:00:30.393000	00:00:29.075000	00:00:28.148000	00:00:27.571000	00:00:27.123000	00:00:26.932000	00:00:27.340000
			74	30	00:00:48.042000	00:00:43.424000	00:00:39.344000	00:00:35.674000	00:00:32.573000	00:00:30.479000	00:00:29.150000	00:00:28.218000	00:00:27.638000	00:00:27.192000	00:00:27.003000	00:00:27.424000
			75	29	00:00:48.290000	00:00:43.632000	00:00:39.512000	00:00:35.816000	00:00:32.684000	00:00:30.569000	00:00:29.227000	00:00:28.291000	00:00:27.707000	00:00:27.263000	00:00:27.076000	00:00:27.512000
			76	28	00:00:48.550000	00:00:43.849000	00:00:39.687000	00:00:35.964000	00:00:32.800000	00:00:30.664000	00:00:29.308000	00:00:28.368000	00:00:27.780000	00:00:27.337000	00:00:27.153000	00:00:27.604000
			77	27	00:00:48.813000	00:00:44.070000	00:00:39.864000	00:00:36.114000	00:00:32.917000	00:00:30.758000	00:00:29.389000	00:00:28.445000	00:00:27.853000	00:00:27.412000	00:00:27.231000	00:00:27.697000
			78	26	00:00:49.078000	00:00:44.293000	00:00:40.043000	00:00:36.265000	00:00:33.035000	00:00:30.854000	00:00:29.471000	00:00:28.522000	00:00:27.926000	00:00:27.488000	00:00:27.309000	00:00:27.790000
			79	25	00:00:49.357000	00:00:44.526000	00:00:40.230000	00:00:36.423000	00:00:33.157000	00:00:30.953000	00:00:29.556000	00:00:28.603000	00:00:28.003000	00:00:27.567000	00:00:27.390000	00:00:27.887000
			80	24	00:00:49.647000	00:00:44.770000	00:00:40.425000	00:00:36.588000	00:00:33.285000	00:00:31.057000	00:00:29.644000	00:00:28.687000	00:00:28.082000	00:00:27.649000	00:00:27.475000	00:00:27.988000
			81	23	00:00:49.951000	00:00:45.024000	00:00:40.629000	00:00:36.760000	00:00:33.418000	00:00:31.165000	00:00:29.736000	00:00:28.775000	00:00:28.164000	00:00:27.734000	00:00:27.564000	00:00:28.093000
			82	22	00:00:50.259000	00:00:45.283000	00:00:40.835000	00:00:36.934000	00:00:33.553000	00:00:31.273000	00:00:29.829000	00:00:28.864000	00:00:28.248000	00:00:27.821000	00:00:27.654000	00:00:28.199000
			83	21	00:00:50.581000	00:00:45.552000	00:00:41.050000	00:00:37.115000	00:00:33.692000	00:00:31.386000	00:00:29.925000	00:00:28.956000	00:00:28.334000	00:00:27.911000	00:00:27.747000	00:00:28.310000
			84	20	00:00:50.926000	00:00:45.842000	00:00:41.280000	00:00:37.310000	00:00:33.842000	00:00:31.507000	00:00:30.027000	00:00:29.054000	00:00:28.426000	00:00:28.007000	00:00:27.847000	00:00:28.427000
			85	19	00:00:51.277000	00:00:46.136000	00:00:41.514000	00:00:37.507000	00:00:33.993000	00:00:31.628000	00:00:30.130000	00:00:29.154000	00:00:28.519000	00:00:28.105000	00:00:27.948000	00:00:28.546000
			86	18	00:00:51.643000	00:00:46.443000	00:00:41.758000	00:00:37.713000	00:00:34.150000	00:00:31.755000	00:00:30.237000	00:00:29.257000	00:00:28.615000	00:00:28.206000	00:00:28.053000	00:00:28.670000
			87	17	00:00:52.036000	00:00:46.772000	00:00:42.018000	00:00:37.933000	00:00:34.317000	00:00:31.889000	00:00:30.351000	00:00:29.367000	00:00:28.717000	00:00:28.314000	00:00:28.166000	00:00:28.801000
			88	16	00:00:52.445000	00:00:47.115000	00:00:42.289000	00:00:38.162000	00:00:34.491000	00:00:32.029000	00:00:30.468000	00:00:29.481000	00:00:28.823000	00:00:28.426000	00:00:28.282000	00:00:28.937000
			89	15	00:00:52.883000	00:00:47.481000	00:00:42.578000	00:00:38.406000	00:00:34.676000	00:00:32.177000	00:00:30.593000	00:00:29.602000	00:00:28.935000	00:00:28.546000	00:00:28.407000	00:00:29.082000
			90	14	00:00:53.350000	00:00:47.873000	00:00:42.886000	00:00:38.666000	00:00:34.872000	00:00:32.334000	00:00:30.725000	00:00:29.731000	00:00:29.053000	00:00:28.673000	00:00:28.539000	00:00:29.235000
			91	13	00:00:53.848000	00:00:48.290000	00:00:43.214000	00:00:38.943000	00:00:35.079000	00:00:32.500000	00:00:30.864000	00:00:29.867000	00:00:29.179000	00:00:28.807000	00:00:28.680000	00:00:29.397000
			92	12	00:00:54.390000	00:00:48.744000	00:00:43.570000	00:00:39.243000	00:00:35.304000	00:00:32.679000	00:00:31.014000	00:00:30.015000	00:00:29.314000	00:00:28.953000	00:00:28.832000	00:00:29.572000
			93	11	00:00:54.979000	00:00:49.237000	00:00:43.955000	00:00:39.569000	00:00:35.546000	00:00:32.872000	00:00:31.175000	00:00:30.174000	00:00:29.459000	00:00:29.110000	00:00:28.996000	00:00:29.760000
			94	10	00:00:55.617000	00:00:49.772000	00:00:44.372000	00:00:39.920000	00:00:35.806000	00:00:33.079000	00:00:31.347000	00:00:30.344000	00:00:29.614000	00:00:29.280000	00:00:29.173000	00:00:29.963000
			95	9	00:00:56.320000	00:00:50.361000	00:00:44.829000	00:00:40.307000	00:00:36.091000	00:00:33.305000	00:00:31.534000	00:00:30.531000	00:00:29.783000	00:00:29.465000	00:00:29.368000	00:00:30.183000
			96	8	00:00:57.105000	00:00:51.018000	00:00:45.338000	00:00:40.736000	00:00:36.406000	00:00:33.554000	00:00:31.740000	00:00:30.737000	00:00:29.968000	00:00:29.670000	00:00:29.583000	00:00:30.426000
			97	7	00:00:58.005000	00:00:51.772000	00:00:45.919000	00:00:41.227000	00:00:36.762000	00:00:33.836000	00:00:31.973000	00:00:30.970000	00:00:30.178000	00:00:29.904000	00:00:29.829000	00:00:30.701000
			98	6	00:00:59.043000	00:00:52.642000	00:00:46.587000	00:00:41.791000	00:00:37.169000	00:00:34.157000	00:00:32.236000	00:00:31.237000	00:00:30.415000	00:00:30.171000	00:00:30.110000	00:00:31.014000
			99	5	00:01:00.278000	00:00:53.676000	00:00:47.377000	00:00:42.458000	00:00:37.647000	00:00:34.532000	00:00:32.542000	00:00:31.549000	00:00:30.692000	00:00:30.485000	00:00:30.441000	00:00:31.380000
			100	4	00:01:01.808000	00:00:54.958000	00:00:48.349000	00:00:43.280000	00:00:38.227000	00:00:34.986000	00:00:32.911000	00:00:31.928000	00:00:31.025000	00:00:30.868000	00:00:30.847000	00:00:31.823000
			101	3	00:01:03.805000	00:00:56.632000	00:00:49.609000	00:00:44.344000	00:00:38.970000	00:00:35.564000	00:00:33.377000	00:00:32.413000	00:00:31.447000	00:00:31.361000	00:00:31.370000	00:00:32.386000
			102	2	00:01:06.697000	00:00:59.057000	00:00:51.412000	00:00:45.870000	00:00:40.013000	00:00:36.371000	00:00:34.022000	00:00:33.094000	00:00:32.030000	00:00:32.058000	00:00:32.114000	00:00:33.172000
			103	1	00:01:11.882000	00:01:03.414000	00:00:54.589000	00:00:48.561000	00:00:41.796000	00:00:37.736000	00:00:35.096000	00:00:34.258000	00:00:33.004000	00:00:33.265000	00:00:33.412000	00:00:34.499000
[truncated: 54 more columns]

## Sheet: Input_lists
Type	Stroke	Gender	Age	Distance
longitudinal	Freestyle	Female	10	50
cross-sectional	Butterfly	Male	11	100
	Backstroke		12	200
	Breaststroke		13	400
	Individual Medley		14	800
			15	1500
			16
			17
			18
			19
			20
			21-26

## Sheet: M_BU_50_cross
age_cat	lambda	mu	sigma	C99	C98	C97	C96	C95	C94	C93	C92	C91	C90	C89	C88	C87	C86	C85	C84	C83	C82	C81	C80	C79	C78	C77	C76	C75	C74	C73	C72	C71	C70	C69	C68	C67	C66	C65	C64	C63	C62	C61	C60	C59	C58	C57	C56	C55	C54
10	-0.628456	50.8963	0.17553	35.3875	36.7749	37.704	38.4277	39.0346	39.5623	40.0351	40.468	40.8647	41.2361	41.5873	41.9238	42.245	42.5502	42.8456	43.1306	43.4049	43.6751	43.934	44.1883	44.445	44.6897	44.9293	45.1709	45.4073	45.6383	45.8636	46.0907	46.3197	46.5428	46.7598	46.9786	47.199	47.4211	47.6368	47.8542	48.065	48.2856	48.4996	48.7151	48.9238	49.1424	49.3626	49.5758	49.7905	50.0155
11	-0.834898	46.5802	0.166743	33.2877	34.4651	35.2545	35.8698	36.3863	36.8356	37.2385	37.6075	37.946	38.2629	38.5629	38.8504	39.125	39.386	39.6386	39.8826	40.1176	40.3491	40.571	40.7891	41.0093	41.2193	41.4251	41.6327	41.8359	42.0344	42.2283	42.4237	42.6208	42.813	43	43.1886	43.3786	43.5703	43.7565	43.9442	44.1264	44.317	44.502	44.6884	44.8691	45.0583	45.2491	45.4339	45.6201	45.8152
12	-1.01783	42.5558	0.159914	31.0432	32.0548	32.7336	33.2631	33.7078	34.0949	34.4422	34.7604	35.0524	35.326	35.585	35.8334	36.0707	36.2963	36.5148	36.7259	36.9293	37.1297	37.3219	37.5109	37.7018	37.8839	38.0623	38.2425	38.4188	38.5912	38.7595	38.9294	39.1007	39.2678	39.4305	39.5945	39.7599	39.9268	40.089	40.2525	40.4113	40.5775	40.7389	40.9016	41.0593	41.2245	41.3912	41.5527	41.7154	41.8861
13	-1.27752	38.3148	0.150966	28.667	29.5067	30.0707	30.511	30.8811	31.2034	31.4927	31.758	32.0015	32.2298	32.446	32.6535	32.8517	33.0404	33.2232	33.3998	33.57	33.7379	33.899	34.0574	34.2175	34.3702	34.52	34.6713	34.8194	34.9643	35.1059	35.2487	35.3929	35.5335	35.6705	35.8088	35.9482	36.0889	36.2258	36.3638	36.4979	36.6383	36.7747	36.9123	37.0457	37.1855	37.3266	37.4634	37.6014	37.7461
14	-1.71524	34.5838	0.133378	26.9676	27.6275	28.0706	28.4166	28.7075	28.9608	29.1883	29.397	29.5886	29.7682	29.9384	30.1017	30.2578	30.4064	30.5505	30.6897	30.8239	30.9562	31.0833	31.2082	31.3346	31.4552	31.5734	31.6929	31.81	31.9245	32.0364	32.1493	32.2634	32.3747	32.4831	32.5926	32.703	32.8145	32.923	33.0324	33.1388	33.2502	33.3585	33.4677	33.5736	33.6848	33.7969	33.9057	34.0155	34.1307
15	-2.06849	32.1194	0.114434	25.9821	26.5203	26.881	27.1621	27.3982	27.6036	27.7879	27.9568	28.1117	28.2569	28.3944	28.5263	28.6523	28.7721	28.8882	29.0004	29.1084	29.215	29.3172	29.4178	29.5193	29.6163	29.7113	29.8073	29.9012	29.9932	30.0829	30.1735	30.265	30.3542	30.4411	30.5288	30.6172	30.7065	30.7933	30.8809	30.9659	31.055	31.1416	31.2289	31.3135	31.4023	31.4919	31.5787	31.6663	31.7582
16	-2.24037	30.5314	0.101039	25.2784	25.7472	26.0605	26.3043	26.5086	26.6861	26.8452	26.9908	27.1243	27.2493	27.3675	27.4807	27.5889	27.6917	27.7912	27.8873	27.9798	28.0709	28.1583	28.2442	28.3309	28.4136	28.4946	28.5764	28.6564	28.7346	28.811	28.888	28.9657	29.0414	29.1152	29.1896	29.2645	29.3402	29.4137	29.4878	29.5597	29.635	29.7081	29.7818	29.8533	29.9282	30.0036	30.0768	30.1506	30.2279
17	-2.36161	29.4035	0.0936852	24.6633	25.0904	25.3753	25.5967	25.7822	25.9432	26.0874	26.2194	26.3402	26.4533	26.5602	26.6626	26.7604	26.8532	26.9431	27.0298	27.1133	27.1955	27.2743	27.3517	27.4298	27.5043	27.5772	27.6508	27.7228	27.7932	27.8619	27.9311	28.0009	28.069	28.1352	28.202	28.2693	28.3372	28.4031	28.4696	28.5341	28.6016	28.6671	28.7331	28.7971	28.8641	28.9317	28.9972	29.0631	29.1323
18	-2.26267	28.6901	0.089328	24.1974	24.6084	24.8821	25.0943	25.2719	25.4258	25.5636	25.6895	25.8047	25.9124	26.0142	26.1116	26.2045	26.2927	26.3779	26.4602	26.5393	26.6172	26.6918	26.765	26.8389	26.9093	26.9782	27.0477	27.1156	27.1819	27.2467	27.3119	27.3776	27.4417	27.5039	27.5667	27.6299	27.6936	27.7555	27.8179	27.8783	27.9416	28.0029	28.0647	28.1245	28.1872	28.2503	28.3115	28.373	28.4375
19	-1.94834	28.2159	0.0904433	23.6552	24.0788	24.3602	24.5782	24.7602	24.918	25.0589	25.1875	25.3052	25.4151	25.5189	25.6181	25.7127	25.8024	25.8891	25.9727	26.053	26.132	26.2076	26.2818	26.3567	26.4279	26.4976	26.5679	26.6365	26.7035	26.7688	26.8346	26.9009	26.9654	27.0281	27.0913	27.1549	27.2189	27.2811	27.3437	27.4044	27.4678	27.5293	27.5912	27.6512	27.7139	27.777	27.8381	27.8996	27.9641
20	-2.2621	27.8624	0.0902979	23.4631	23.8648	24.1322	24.3397	24.5133	24.6639	24.7986	24.9218	25.0345	25.1399	25.2395	25.3349	25.4258	25.5121	25.5956	25.6761	25.7536	25.8299	25.9029	25.9746	26.047	26.116	26.1835	26.2516	26.3181	26.3831	26.4466	26.5105	26.5749	26.6377	26.6988	26.7603	26.8223	26.8847	26.9454	27.0065	27.0658	27.1279	27.188	27.2486	27.3073	27.3688	27.4308	27.4907	27.5512	27.6145
21-26	-1.75929	27.8234	0.103769	22.7532	23.2167	23.5254	23.765	23.9654	24.1392	24.2947	24.4369	24.567	24.6886	24.8036	24.9136	25.0185	25.1181	25.2144	25.3073	25.3966	25.4846	25.5688	25.6515	25.7349	25.8144	25.8922	25.9707	26.0474	26.1223	26.1953	26.269	26.3432	26.4154	26.4857	26.5566	26.6279	26.6998	26.7696	26.84	26.9082	26.9795	27.0487	27.1184	27.1859	27.2565	27.3277	27.3966	27.466	27.5387
[truncated: 53 more columns]

## Sheet: M_BU_100_cross
age_cat	lambda	mu	sigma	C99	C98	C97	C96	C95	C94	C93	C92	C91	C90	C89	C88	C87	C86	C85	C84	C83	C82	C81	C80	C79	C78	C77	C76	C75	C74	C73	C72	C71	C70	C69	C68	C67	C66	C65	C64	C63	C62	C61	C60	C59	C58	C57	C56	C55	C54
10
11	-0.441137	99.9856	0.142366	73.4016	75.9434	77.6265	78.9269	80.0105	80.9475	81.7831	82.5447	83.24	83.8885	84.4996	85.0833	85.6386	86.1647	86.6723	87.1609	87.6299	88.0907	88.5311	88.9626	89.3972	89.8104	90.2141	90.6205	91.0171	91.4036	91.7799	92.1585	92.5394	92.9097	93.2692	93.6308	93.9944	94.36	94.7145	95.071	95.416	95.7763	96.1251	96.4757	96.8145	97.1687	97.5248	97.869	98.215	98.5766
12	-0.638827	92.8641	0.143266	68.6501	70.9153	72.4205	73.5864	74.56	75.4033	76.1565	76.844	77.4725	78.0594	78.6131	79.1425	79.6467	80.1249	80.5868	81.0317	81.4592	81.8795	82.2816	82.676	83.0734	83.4517	83.8215	84.1941	84.5579	84.9129	85.2587	85.6068	85.9573	86.2983	86.6297	86.9632	87.2987	87.6364	87.9641	88.2938	88.6132	88.9469	89.2702	89.5954	89.9099	90.239	90.57	90.8902	91.2122	91.5491
13	-1.04684	83.7172	0.142019	63.038	64.9022	66.1478	67.1164	67.928	68.6331	69.2644	69.842	70.3712	70.8664	71.3345	71.7829	72.2107	72.6171	73.0103	73.3897	73.7547	74.1143	74.4587	74.797	75.1385	75.4639	75.7825	76.1039	76.4183	76.7253	77.0249	77.3269	77.6313	77.9278	78.2164	78.5072	78.8002	79.0954	79.3823	79.6713	79.9516	80.2448	80.5293	80.8159	81.0934	81.3841	81.6769	81.9605	82.2461	82.5453
14	-1.54008	76.0674	0.131981	59.1592	60.6474	61.6447	62.4221	63.0747	63.6426	64.152	64.6187	65.0468	65.448	65.8276	66.1917	66.5396	66.8704	67.1908	67.5002	67.7983	68.0923	68.3741	68.6512	68.9312	69.1982	69.46	69.7243	69.983	70.236	70.4831	70.7323	70.9838	71.2291	71.4681	71.709	71.952	72.1971	72.4355	72.6759	72.9094	73.1538	73.3911	73.6304	73.8624	74.1057	74.351	74.5888	74.8285	75.08
15	-1.98539	70.8886	0.11889	56.8652	58.0906	58.9123	59.5531	60.0913	60.5599	60.9803	61.3656	61.7193	62.0508	62.3646	62.6657	62.9535	63.2273	63.4925	63.7488	63.9957	64.2393	64.473	64.7027	64.935	65.1567	65.374	65.5935	65.8084	66.0187	66.224	66.4314	66.6406	66.8448	67.0437	67.2444	67.4469	67.6512	67.85	68.0505	68.2453	68.4494	68.6476	68.8475	69.0414	69.2449	69.4501	69.6491	69.8499	70.0605
16	-2.2431	67.5323	0.109101	55.2424	56.3202	57.0424	57.6053	58.0779	58.4891	58.858	59.1961	59.5063	59.797	60.0721	60.3361	60.5883	60.8282	61.0606	61.2852	61.5015	61.7149	61.9195	62.1207	62.3241	62.5182	62.7084	62.9006	63.0888	63.2728	63.4525	63.634	63.8171	63.9957	64.1698	64.3454	64.5225	64.7013	64.8752	65.0506	65.221	65.3994	65.5728	65.7477	65.9173	66.0951	66.2746	66.4486	66.6241	66.8083
17	-2.45065	65.1796	0.103506	53.9424	54.9278	55.5879	56.1024	56.5342	56.9101	57.2472	57.5562	57.8397	58.1053	58.3568	58.5981	58.8286	59.0479	59.2603	59.4655	59.6632	59.8583	60.0453	60.2293	60.4152	60.5926	60.7665	60.9422	61.1142	61.2825	61.4469	61.6127	61.7802	61.9436	62.1027	62.2633	62.4253	62.5888	62.7479	62.9084	63.0642	63.2275	63.3861	63.5461	63.7013	63.8641	64.0283	64.1876	64.3482	64.5168
18	-2.64418	63.4067	0.0983049	53.0233	53.9347	54.545	55.0207	55.4199	55.7673	56.0788	56.3643	56.6263	56.8718	57.1041	57.327	57.54	57.7426	57.9388	58.1284	58.3111	58.4912	58.664	58.8339	59.0057	59.1695	59.3302	59.4925	59.6514	59.8068	59.9586	60.1118	60.2665	60.4174	60.5644	60.7128	60.8624	61.0134	61.1603	61.3086	61.4525	61.6034	61.7499	61.8977	62.041	62.1914	62.3431	62.4902	62.6386	62.7944
19	-2.77063	62.112	0.0975804	52.0836	52.9594	53.5462	54.0038	54.388	54.7224	55.0225	55.2975	55.55	55.7866	56.0106	56.2256	56.431	56.6265	56.8158	56.9988	57.1752	57.3492	57.5161	57.6802	57.8462	58.0046	58.1599	58.3168	58.4705	58.6208	58.7677	58.916	59.0657	59.2118	59.3541	59.4977	59.6427	59.789	59.9314	60.0751	60.2146	60.3609	60.503	60.6464	60.7854	60.9314	61.0786	61.2215	61.3656	61.5169
20	-2.78831	61.4388	0.100394	51.3261	52.2026	52.7906	53.2493	53.6348	53.9706	54.272	54.5484	54.8022	55.0401	55.2655	55.4818	55.6887	55.8855	56.0763	56.2608	56.4386	56.614	56.7824	56.948	57.1155	57.2754	57.4322	57.5907	57.746	57.898	58.0465	58.1964	58.3478	58.4956	58.6397	58.7851	58.9319	59.0801	59.2244	59.37	59.5115	59.6598	59.8039	59.9494	60.0905	60.2386	60.3881	60.5333	60.6797	60.8334
21-26	-2.43126	61.3167	0.112284	50.091	51.0578	51.7072	52.2143	52.6406	53.0122	53.3459	53.652	53.9332	54.1969	54.4468	54.6868	54.9162	55.1346	55.3464	55.5512	55.7486	55.9435	56.1305	56.3145	56.5007	56.6784	56.8528	57.029	57.2017	57.3708	57.536	57.7028	57.8713	58.0359	58.1963	58.3582	58.5216	58.6867	58.8474	59.0096	59.1672	59.3325	59.4931	59.6553	59.8126	59.9778	60.1445	60.3064	60.4697	60.6412
[truncated: 53 more columns]

## Sheet: M_BU_200_cross
age_cat	lambda	mu	sigma	C99	C98	C97	C96	C95	C94	C93	C92	C91	C90	C89	C88	C87	C86	C85	C84	C83	C82	C81	C80	C79	C78	C77	C76	C75	C74	C73	C72	C71	C70	C69	C68	C67	C66	C65	C64	C63	C62	C61	C60	C59	C58	C57	C56	C55	C54
10
11
12	-0.630413	194.023	0.123071	149.128	153.456	156.317	158.525	160.363	161.951	163.366	164.655	165.831	166.928	167.96	168.947	169.885	170.773	171.63	172.454	173.245	174.022	174.765	175.492	176.224	176.921	177.601	178.285	178.953	179.603	180.237	180.874	181.515	182.138	182.742	183.35	183.962	184.576	185.172	185.771	186.351	186.956	187.542	188.131	188.7	189.295	189.893	190.471	191.052	191.659
13	-0.915915	179.146	0.128225	137.623	141.495	144.067	146.06	147.725	149.167	150.455	151.632	152.707	153.711	154.659	155.565	156.429	157.248	158.039	158.801	159.534	160.254	160.944	161.62	162.302	162.95	163.585	164.224	164.849	165.458	166.052	166.65	167.252	167.838	168.407	168.981	169.558	170.138	170.702	171.269	171.819	172.393	172.95	173.51	174.052	174.618	175.189	175.741	176.296	176.877
14	-1.52582	163.519	0.122342	129.101	132.187	134.249	135.853	137.198	138.366	139.412	140.37	141.248	142.069	142.846	143.59	144.3	144.975	145.628	146.259	146.866	147.464	148.037	148.599	149.168	149.71	150.24	150.776	151.3	151.811	152.311	152.815	153.323	153.818	154.3	154.785	155.275	155.768	156.248	156.731	157.2	157.691	158.168	158.648	159.113	159.6	160.091	160.567	161.047	161.549
15	-1.94439	153.112	0.110923	124.222	126.794	128.514	129.852	130.975	131.95	132.825	133.625	134.359	135.046	135.696	136.319	136.914	137.48	138.027	138.556	139.065	139.566	140.047	140.52	140.997	141.452	141.898	142.348	142.789	143.219	143.64	144.064	144.491	144.908	145.314	145.724	146.137	146.553	146.958	147.366	147.762	148.176	148.579	148.985	149.378	149.79	150.206	150.609	151.015	151.441
16	-2.19645	146.33	0.103959	120.532	122.826	124.359	125.553	126.554	127.424	128.204	128.918	129.573	130.186	130.766	131.322	131.853	132.357	132.846	133.318	133.772	134.22	134.649	135.071	135.497	135.903	136.302	136.704	137.097	137.482	137.857	138.236	138.618	138.991	139.354	139.72	140.089	140.461	140.823	141.187	141.542	141.912	142.272	142.635	142.987	143.356	143.728	144.089	144.452	144.833
17	-2.56517	141.372	0.102035	117.452	119.543	120.944	122.037	122.954	123.752	124.469	125.125	125.728	126.292	126.827	127.34	127.83	128.297	128.749	129.185	129.606	130.021	130.419	130.811	131.207	131.585	131.955	132.329	132.696	133.054	133.405	133.758	134.115	134.463	134.803	135.145	135.491	135.839	136.179	136.521	136.854	137.202	137.541	137.882	138.213	138.561	138.912	139.252	139.595	139.955
18	-2.8831	137.597	0.0972753	115.601	117.512	118.793	119.793	120.632	121.364	122.02	122.621	123.174	123.692	124.182	124.653	125.103	125.531	125.946	126.348	126.734	127.116	127.482	127.842	128.206	128.554	128.895	129.24	129.577	129.907	130.23	130.556	130.885	131.206	131.519	131.835	132.154	132.476	132.789	133.106	133.413	133.735	134.048	134.364	134.67	134.992	135.316	135.631	135.949	136.283
19	-3.14331	134.491	0.0943555	113.817	115.602	116.8	117.735	118.52	119.205	119.82	120.383	120.901	121.387	121.847	122.288	122.711	123.112	123.502	123.879	124.242	124.601	124.945	125.283	125.626	125.953	126.274	126.598	126.916	127.227	127.531	127.838	128.148	128.45	128.745	129.043	129.344	129.648	129.944	130.242	130.532	130.837	131.132	131.431	131.721	132.025	132.332	132.63	132.931	133.247
20	-3.15202	133.006	0.0975944	112.074	113.866	115.071	116.011	116.802	117.492	118.111	118.68	119.202	119.692	120.157	120.603	121.029	121.436	121.83	122.211	122.579	122.942	123.29	123.633	123.98	124.312	124.637	124.966	125.288	125.604	125.912	126.224	126.539	126.847	127.147	127.45	127.755	128.065	128.365	128.669	128.965	129.275	129.576	129.88	130.176	130.486	130.799	131.104	131.411	131.733
21-26	-2.85312	132.833	0.113051	109.169	111.155	112.493	113.54	114.423	115.194	115.887	116.524	117.109	117.66	118.181	118.683	119.164	119.622	120.066	120.496	120.912	121.322	121.716	122.105	122.498	122.874	123.243	123.617	123.983	124.342	124.693	125.048	125.407	125.758	126.1	126.446	126.796	127.149	127.493	127.841	128.18	128.535	128.881	129.23	129.57	129.926	130.287	130.637	130.991	131.363
[truncated: 53 more columns]

## Sheet: M_BA_50_cross
age_cat	lambda	mu	sigma	C99	C98	C97	C96	C95	C94	C93	C92	C91	C90	C89	C88	C87	C86	C85	C84	C83	C82	C81	C80	C79	C78	C77	C76	C75	C74	C73	C72	C71	C70	C69	C68	C67	C66	C65	C64	C63	C62	C61	C60	C59	C58	C57	C56	C55	C54
10	-0.873171	51.3876	0.146125	38.1591	39.3632	40.1667	40.791	41.3136	41.7673	42.1733	42.5446	42.8845	43.2024	43.5027	43.7903	44.0646	44.325	44.5768	44.8197	45.0533	45.2833	45.5035	45.7197	45.9379	46.1457	46.3491	46.5542	46.7547	46.9505	47.1414	47.3338	47.5277	47.7165	47.9002	48.0852	48.2715	48.4592	48.6415	48.825	49.003	49.1892	49.3697	49.5514	49.7273	49.9116	50.0971	50.2767	50.4575	50.6468
11	-1.0069	47.5352	0.144801	35.5682	36.6461	37.3665	37.9268	38.3963	38.8042	39.1694	39.5037	39.8099	40.0964	40.3673	40.6268	40.8744	41.1096	41.3371	41.5567	41.768	41.9761	42.1755	42.3713	42.5689	42.7573	42.9418	43.1278	43.3097	43.4875	43.6609	43.8357	44.0119	44.1836	44.3507	44.519	44.6886	44.8595	45.0256	45.1929	45.3552	45.525	45.6896	45.8555	46.0162	46.1845	46.354	46.5182	46.6835	46.8568
12	-1.10653	43.7285	0.140912	33.0606	34.0189	34.6595	35.1578	35.5755	35.9385	36.2635	36.561	36.8336	37.0887	37.3299	37.561	37.7816	37.9911	38.1938	38.3895	38.5778	38.7633	38.941	39.1156	39.2918	39.4598	39.6243	39.7902	39.9526	40.1111	40.2659	40.4219	40.5792	40.7324	40.8816	41.0319	41.1834	41.336	41.4843	41.6338	41.7788	41.9305	42.0777	42.226	42.3696	42.5201	42.6717	42.8185	42.9664	43.1214
13	-1.21472	40.0045	0.138228	30.4952	31.3452	31.9137	32.3562	32.7273	33.0498	33.3387	33.6032	33.8457	34.0727	34.2873	34.493	34.6894	34.876	35.0566	35.2309	35.3987	35.564	35.7225	35.8782	36.0353	36.1852	36.332	36.4801	36.625	36.7666	36.9047	37.0441	37.1846	37.3215	37.4548	37.5892	37.7246	37.8611	37.9938	38.1275	38.2572	38.393	38.5248	38.6575	38.7862	38.9209	39.0567	39.1883	39.3209	39.4598
14	-1.14764	36.7502	0.13301	28.2019	28.9771	29.4944	29.8964	30.2331	30.5254	30.787	31.0262	31.2454	31.4503	31.644	31.8295	32.0065	32.1745	32.3371	32.4938	32.6447	32.7932	32.9355	33.0752	33.2162	33.3505	33.482	33.6147	33.7444	33.871	33.9946	34.1191	34.2446	34.3669	34.4859	34.6057	34.7264	34.8481	34.9663	35.0853	35.2008	35.3215	35.4386	35.5566	35.6708	35.7905	35.911	36.0277	36.1452	36.2683
15	-1.63152	34.2158	0.120006	27.185	27.8132	28.2333	28.5601	28.834	29.0722	29.2855	29.4808	29.6598	29.8273	29.9858	30.1377	30.2827	30.4205	30.5538	30.6826	30.8065	30.9286	31.0457	31.1607	31.2768	31.3876	31.496	31.6055	31.7126	31.8173	31.9194	32.0225	32.1264	32.2277	32.3263	32.4257	32.5259	32.627	32.7252	32.8242	32.9202	33.0208	33.1184	33.2168	33.3121	33.412	33.5127	33.6102	33.7085	33.8116
16	-1.3088	32.6463	0.113293	26.0321	26.6448	27.0522	27.3679	27.6317	27.8604	28.0647	28.2514	28.4221	28.5816	28.7321	28.8762	29.0134	29.1437	29.2695	29.3908	29.5075	29.6222	29.732	29.8397	29.9484	30.0518	30.153	30.255	30.3547	30.452	30.5468	30.6423	30.7386	30.8322	30.9233	31.015	31.1073	31.2002	31.2905	31.3813	31.4694	31.5615	31.6507	31.7405	31.8274	31.9184	32.01	32.0986	32.1879	32.2812
17	-1.50765	31.4246	0.109791	25.3189	25.88	26.2535	26.5432	26.7854	26.9955	27.1833	27.355	27.512	27.6589	27.7975	27.9302	28.0567	28.1768	28.2929	28.4048	28.5124	28.6183	28.7198	28.8193	28.9197	29.0154	29.1089	29.2033	29.2955	29.3856	29.4734	29.5618	29.651	29.7378	29.8222	29.9072	29.9929	30.0791	30.1629	30.2472	30.329	30.4145	30.4975	30.581	30.6618	30.7464	30.8317	30.9142	30.9972	31.0842
18	-1.67643	30.6648	0.109515	24.8038	25.3365	25.6916	25.9674	26.1982	26.3986	26.5778	26.7418	26.8919	27.0323	27.165	27.292	27.4132	27.5283	27.6396	27.747	27.8503	27.952	28.0494	28.1451	28.2416	28.3336	28.4237	28.5145	28.6034	28.6901	28.7748	28.8601	28.9461	29.0299	29.1114	29.1935	29.2762	29.3596	29.4406	29.5222	29.6014	29.6842	29.7645	29.8455	29.9238	30.0059	30.0886	30.1687	30.2493	30.3338
19	-1.94804	29.9943	0.110906	24.3371	24.8407	25.1774	25.4395	25.6592	25.8503	26.0215	26.1782	26.3219	26.4564	26.5837	26.7057	26.8222	26.9329	27.0401	27.1436	27.2433	27.3415	27.4357	27.5282	27.6217	27.7108	27.7981	27.8863	27.9725	28.0568	28.1392	28.2222	28.306	28.3876	28.4671	28.5473	28.6282	28.7097	28.7889	28.8689	28.9464	29.0276	29.1065	29.186	29.263	29.3437	29.4251	29.5041	29.5836	29.667
20	-1.71822	29.7998	0.116435	23.8582	24.3895	24.7446	25.0209	25.2524	25.4537	25.634	25.799	25.9503	26.0919	26.2258	26.3542	26.4767	26.5931	26.7058	26.8146	26.9193	27.0225	27.1214	27.2185	27.3166	27.4102	27.5018	27.5943	27.6848	27.7733	27.8596	27.9466	28.0344	28.12	28.2033	28.2873	28.372	28.4573	28.5403	28.624	28.7051	28.7901	28.8726	28.9557	29.0362	29.1206	29.2057	29.2881	29.3712	29.4583
21-26	-1.70091	29.7896	0.131078	23.302	23.867	24.2462	24.5421	24.7907	25.0072	25.2015	25.3797	25.5432	25.6965	25.8417	25.981	26.1141	26.2408	26.3636	26.4822	26.5965	26.7093	26.8175	26.9239	27.0314	27.134	27.2347	27.3363	27.4359	27.5333	27.6284	27.7244	27.8214	27.916	28.0081	28.1011	28.1949	28.2895	28.3816	28.4746	28.5648	28.6594	28.7512	28.8439	28.9337	29.028	29.123	29.2153	29.3083	29.4059
[truncated: 53 more columns]

## Sheet: M_BA_100_cross
age_cat	lambda	mu	sigma	C99	C98	C97	C96	C95	C94	C93	C92	C91	C90	C89	C88	C87	C86	C85	C84	C83	C82	C81	C80	C79	C78	C77	C76	C75	C74	C73	C72	C71	C70	C69	C68	C67	C66	C65	C64	C63	C62	C61	C60	C59	C58	C57	C56	C55	C54
10
11	-0.969188	99.2087	0.130684	76.0059	78.1508	79.5781	80.6849	81.61	82.412	83.129	83.7838	84.3829	84.9427	85.4712	85.9768	86.4587	86.9159	87.3577	87.7836	88.1931	88.5959	88.9815	89.3598	89.7412	90.1045	90.4598	90.818	91.1679	91.5094	91.8424	92.1777	92.5155	92.8443	93.1639	93.4858	93.8098	94.1361	94.4528	94.7716	95.0807	95.4037	95.7168	96.032	96.3369	96.6561	96.9774	97.2883	97.6011	97.9286
12	-1.11127	91.6804	0.13091	70.5297	72.4603	73.7475	74.7471	75.5835	76.3093	76.9587	77.5524	78.0958	78.604	79.0841	79.5437	79.982	80.3981	80.8005	81.1885	81.5617	81.9291	82.2809	82.6263	82.9748	83.3067	83.6316	83.9592	84.2794	84.5921	84.8971	85.2044	85.514	85.8156	86.1089	86.4044	86.702	87.0018	87.2929	87.5861	87.8704	88.1678	88.4561	88.7465	89.0275	89.3218	89.6182	89.9052	90.194	90.4966
13	-1.24806	84.0715	0.129765	65.0733	66.7913	67.9381	68.8296	69.5761	70.2245	70.8049	71.3358	71.8222	72.2771	72.7072	73.119	73.512	73.8853	74.2463	74.5946	74.9298	75.2599	75.5761	75.8866	76.2	76.4987	76.7912	77.0861	77.3746	77.6563	77.9312	78.2083	78.4876	78.7598	79.0245	79.2913	79.5602	79.831	80.0942	80.3593	80.6165	80.8856	81.1466	81.4095	81.6641	81.9308	82.1994	82.4596	82.7217	82.9962
14	-1.47307	77.3998	0.12429	60.8336	62.3196	63.3126	64.0851	64.7324	65.2949	65.7987	66.2598	66.6823	67.0778	67.4517	67.81	68.152	68.477	68.7914	69.0949	69.387	69.6748	69.9506	70.2216	70.4951	70.7559	71.0113	71.269	71.5211	71.7674	72.0078	72.2503	72.4947	72.7329	72.9648	73.1985	73.4341	73.6715	73.9023	74.1349	74.3606	74.5967	74.8259	75.0568	75.2806	75.515	75.7512	75.9801	76.2107	76.4524
15	-1.60749	72.7754	0.115646	58.1967	59.5125	60.3907	61.0733	61.645	62.1416	62.5861	62.9927	63.3653	63.7138	64.0433	64.3589	64.66	64.9461	65.2229	65.4899	65.7469	66.0001	66.2426	66.4808	66.7212	66.9504	67.1748	67.4012	67.6226	67.839	68.05	68.2629	68.4774	68.6865	68.8899	69.095	69.3016	69.5098	69.7122	69.9161	70.1139	70.3209	70.5218	70.7241	70.9201	71.1255	71.3324	71.5328	71.7347	71.9463
16	-1.67798	69.5533	0.110516	56.1697	57.3835	58.1931	58.8219	59.3483	59.8053	60.2143	60.5883	60.9309	61.2513	61.5541	61.844	62.1207	62.3834	62.6375	62.8827	63.1186	63.3509	63.5734	63.7919	64.0124	64.2226	64.4284	64.6359	64.8389	65.0372	65.2306	65.4256	65.6221	65.8136	65.9999	66.1877	66.3768	66.5675	66.7527	66.9393	67.1203	67.3097	67.4934	67.6785	67.8577	68.0455	68.2347	68.4179	68.6024	68.7958
17	-1.72136	67.4112	0.109772	54.553	55.7174	56.4942	57.0976	57.6028	58.0415	58.4341	58.7932	59.1221	59.4297	59.7205	59.999	60.2647	60.517	60.7611	60.9966	61.2232	61.4464	61.6602	61.8702	62.0821	62.284	62.4818	62.6813	62.8764	63.0669	63.2529	63.4403	63.6293	63.8134	63.9925	64.173	64.355	64.5383	64.7164	64.8959	65.07	65.2522	65.4289	65.607	65.7794	65.9601	66.1421	66.3184	66.496	66.6821
18	-1.86211	65.6938	0.11033	53.263	54.3771	55.1213	55.7001	56.1852	56.6066	56.9841	57.3296	57.6462	57.9426	58.2228	58.4914	58.7477	58.9913	59.227	59.4545	59.6735	59.8893	60.0962	60.2994	60.5045	60.7002	60.8918	61.0851	61.2743	61.4592	61.6396	61.8216	62.0051	62.184	62.3581	62.5336	62.7106	62.889	63.0624	63.2372	63.4068	63.5843	63.7566	63.9303	64.0985	64.2749	64.4526	64.6248	64.7984	64.9803
19	-1.53243	64.554	0.112238	51.8267	52.9889	53.7633	54.3644	54.8673	55.3037	55.694	56.0508	56.3775	56.6829	56.9715	57.2477	57.5112	57.7613	58.0031	58.2364	58.4608	58.6816	58.8932	59.1008	59.3104	59.51	59.7054	59.9024	60.095	60.2831	60.4666	60.6515	60.8378	61.0193	61.1959	61.3737	61.5529	61.7334	61.9087	62.0853	62.2566	62.4357	62.6094	62.7844	62.9538	63.1312	63.3099	63.4829	63.6571	63.8396
20	-1.80512	63.9741	0.116657	51.2971	52.4234	53.1769	53.7635	54.2555	54.6832	55.0666	55.4177	55.7396	56.041	56.3261	56.5995	56.8606	57.1087	57.3489	57.5809	57.8043	58.0245	58.2355	58.443	58.6525	58.8523	59.0481	59.2457	59.4392	59.6282	59.8128	59.999	60.1869	60.37	60.5484	60.7282	60.9095	61.0924	61.2701	61.4494	61.6234	61.8056	61.9824	62.1607	62.3335	62.5146	62.6972	62.8743	63.0527	63.2398
21-26	-1.48097	64.2798	0.131583	49.9405	51.2093	52.059	52.7209	53.2763	53.7595	54.1926	54.5894	54.9533	55.2941	55.6166	55.9259	56.2212	56.502	56.7738	57.0364	57.2893	57.5385	57.7775	58.0124	58.2496	58.4759	58.6977	58.9215	59.1406	59.3548	59.5639	59.7749	59.9877	60.1953	60.3973	60.6011	60.8066	61.0138	61.2153	61.4184	61.6156	61.822	62.0225	62.2245	62.4204	62.6257	62.8327	63.0333	63.2355	63.4476
[truncated: 53 more columns]

## Sheet: M_BA_200_cross
age_cat	lambda	mu	sigma	C99	C98	C97	C96	C95	C94	C93	C92	C91	C90	C89	C88	C87	C86	C85	C84	C83	C82	C81	C80	C79	C78	C77	C76	C75	C74	C73	C72	C71	C70	C69	C68	C67	C66	C65	C64	C63	C62	C61	C60	C59	C58	C57	C56	C55	C54
10
11
12	-1.16014	185.876	0.108025	149.095	152.573	154.878	156.659	158.146	159.432	160.579	161.626	162.582	163.474	164.316	165.12	165.886	166.611	167.312	167.987	168.635	169.272	169.882	170.479	171.081	171.654	172.214	172.777	173.328	173.865	174.388	174.915	175.445	175.96	176.461	176.965	177.473	177.983	178.478	178.976	179.459	179.963	180.451	180.942	181.417	181.914	182.414	182.897	183.383	183.892
13	-1.28809	172.731	0.109538	138.573	141.763	143.882	145.522	146.892	148.078	149.137	150.104	150.989	151.814	152.593	153.338	154.048	154.721	155.371	155.998	156.6	157.192	157.759	158.315	158.875	159.408	159.93	160.455	160.969	161.469	161.958	162.449	162.944	163.426	163.894	164.365	164.84	165.318	165.781	166.248	166.7	167.172	167.63	168.091	168.537	169.003	169.473	169.927	170.384	170.862
14	-1.63758	160.096	0.105132	130.335	133.07	134.89	136.302	137.483	138.506	139.422	140.258	141.024	141.739	142.415	143.061	143.678	144.263	144.828	145.374	145.898	146.415	146.909	147.394	147.883	148.349	148.805	149.265	149.715	150.154	150.582	151.013	151.447	151.871	152.282	152.697	153.114	153.535	153.943	154.354	154.753	155.17	155.574	155.982	156.376	156.788	157.204	157.606	158.012	158.436
15	-1.7808	151.704	0.0992322	125.033	127.491	129.125	130.392	131.452	132.37	133.191	133.941	134.628	135.269	135.875	136.454	137.007	137.531	138.038	138.527	138.997	139.459	139.902	140.336	140.775	141.192	141.6	142.012	142.415	142.808	143.191	143.577	143.966	144.345	144.713	145.084	145.458	145.834	146.2	146.568	146.925	147.298	147.659	148.024	148.376	148.746	149.118	149.478	149.84	150.219
16	-1.83213	146.207	0.0976346	120.921	123.251	124.801	126.002	127.006	127.877	128.655	129.366	130.017	130.625	131.199	131.749	132.273	132.77	133.25	133.713	134.159	134.597	135.017	135.429	135.844	136.24	136.627	137.018	137.399	137.772	138.135	138.501	138.87	139.229	139.578	139.93	140.284	140.641	140.987	141.336	141.675	142.029	142.372	142.717	143.051	143.401	143.754	144.095	144.439	144.799
17	-1.90269	142.062	0.0980161	117.553	119.799	121.295	122.455	123.425	124.267	125.019	125.707	126.336	126.925	127.48	128.012	128.519	129.001	129.466	129.915	130.347	130.772	131.179	131.579	131.982	132.366	132.741	133.12	133.491	133.852	134.205	134.561	134.919	135.268	135.607	135.949	136.294	136.641	136.978	137.317	137.646	137.991	138.325	138.661	138.986	139.327	139.671	140.003	140.338	140.689
18	-2.08755	138.911	0.0989215	115.114	117.267	118.703	119.818	120.752	121.563	122.289	122.952	123.56	124.129	124.667	125.182	125.673	126.14	126.591	127.027	127.446	127.858	128.254	128.642	129.035	129.408	129.774	130.143	130.504	130.857	131.201	131.548	131.898	132.239	132.571	132.905	133.242	133.582	133.912	134.245	134.567	134.905	135.233	135.563	135.883	136.218	136.555	136.882	137.212	137.557
19	-2.42826	135.975	0.0992328	113.207	115.225	116.575	117.626	118.507	119.274	119.96	120.589	121.166	121.707	122.218	122.708	123.176	123.621	124.052	124.468	124.869	125.264	125.642	126.015	126.391	126.75	127.101	127.456	127.804	128.144	128.475	128.81	129.148	129.477	129.798	130.122	130.448	130.777	131.097	131.42	131.733	132.062	132.38	132.702	133.013	133.34	133.669	133.989	134.311	134.649
20	-2.34815	135.001	0.10444	111.394	113.472	114.863	115.947	116.857	117.649	118.359	119.009	119.606	120.164	120.693	121.201	121.686	122.147	122.593	123.024	123.44	123.85	124.243	124.629	125.019	125.392	125.757	126.126	126.487	126.84	127.185	127.533	127.884	128.227	128.56	128.897	129.237	129.579	129.913	130.249	130.575	130.917	131.249	131.584	131.909	132.25	132.594	132.927	133.263	133.616
21-26	-1.7752	135.853	0.119204	108.43	110.859	112.486	113.752	114.814	115.738	116.566	117.325	118.021	118.672	119.288	119.88	120.444	120.981	121.5	122.002	122.485	122.962	123.418	123.867	124.321	124.753	125.177	125.605	126.024	126.433	126.833	127.236	127.643	128.04	128.426	128.816	129.208	129.605	129.99	130.378	130.755	131.15	131.534	131.92	132.295	132.688	133.084	133.467	133.854	134.26
[truncated: 53 more columns]

## Sheet: M_BR_50_cross
age_cat	lambda	mu	sigma	C99	C98	C97	C96	C95	C94	C93	C92	C91	C90	C89	C88	C87	C86	C85	C84	C83	C82	C81	C80	C79	C78	C77	C76	C75	C74	C73	C72	C71	C70	C69	C68	C67	C66	C65	C64	C63	C62	C61	C60	C59	C58	C57	C56	C55	C54
10	-1.09077	56.5966	0.132655	43.3796	44.5847	45.3883	46.0124	46.5348	46.9881	47.3937	47.7645	48.104	48.4215	48.7215	49.0086	49.2825	49.5425	49.7939	50.0364	50.2697	50.4993	50.7192	50.935	51.1528	51.3603	51.5634	51.7682	51.9684	52.1639	52.3545	52.5466	52.7402	52.9288	53.1122	53.2969	53.483	53.6705	53.8525	54.0359	54.2137	54.3996	54.5799	54.7615	54.9373	55.1214	55.3067	55.4862	55.6669	55.8561
11	-1.05999	52.6881	0.129869	40.5416	41.6571	42.4002	42.9767	43.459	43.8772	44.2513	44.5931	44.9059	45.1983	45.4745	45.7388	45.9907	46.2299	46.4611	46.6839	46.8983	47.1092	47.3111	47.5093	47.7093	47.8997	48.086	48.2738	48.4573	48.6365	48.8113	48.9873	49.1646	49.3373	49.5052	49.6743	49.8446	50.0161	50.1827	50.3504	50.5129	50.6829	50.8477	51.0136	51.1742	51.3423	51.5115	51.6753	51.8402	52.0129
12	-0.789227	48.8722	0.128699	37.3555	38.4407	39.1607	39.7178	40.1826	40.585	40.9442	41.2718	41.5713	41.8507	42.1143	42.3663	42.6062	42.8336	43.0532	43.2647	43.4678	43.6675	43.8585	44.0458	44.2345	44.4141	44.5896	44.7664	44.939	45.1074	45.2714	45.4365	45.6027	45.7643	45.9214	46.0794	46.2384	46.3984	46.5536	46.7098	46.861	47.019	47.1721	47.326	47.4749	47.6306	47.7872	47.9387	48.0911	48.2504
13	-0.844761	44.6785	0.131788	34.0182	35.0129	35.6739	36.186	36.6136	36.9841	37.315	37.6171	37.8934	38.1513	38.3948	38.6275	38.8493	39.0596	39.2628	39.4585	39.6466	39.8316	40.0086	40.1822	40.3572	40.5238	40.6867	40.8508	41.0111	41.1675	41.3199	41.4734	41.6279	41.7782	41.9244	42.0714	42.2195	42.3685	42.5131	42.6586	42.7996	42.9469	43.0897	43.2333	43.3723	43.5176	43.6639	43.8054	43.9478	44.0968
14	-1.12066	40.7071	0.126608	31.5607	32.401	32.9606	33.3948	33.7579	34.0729	34.3545	34.6119	34.8474	35.0676	35.2755	35.4745	35.6642	35.8442	36.0183	36.1861	36.3475	36.5063	36.6583	36.8075	36.958	37.1014	37.2416	37.383	37.5212	37.6562	37.7877	37.9203	38.0538	38.1838	38.3102	38.4376	38.5658	38.6949	38.8203	38.9466	39.069	39.197	39.3211	39.446	39.5669	39.6935	39.821	39.9444	40.0686	40.1986
15	-1.28392	38.0239	0.115854	30.1683	30.8941	31.3768	31.7511	32.0639	32.3351	32.5776	32.799	33.0016	33.1909	33.3696	33.5406	33.7035	33.8582	34.0077	34.1517	34.2902	34.4265	34.557	34.685	34.8141	34.9371	35.0574	35.1786	35.2971	35.4127	35.5255	35.639	35.7534	35.8648	35.9731	36.0822	36.192	36.3026	36.4099	36.518	36.6228	36.7323	36.8385	36.9454	37.0489	37.1572	37.2662	37.3717	37.4779	37.5891
16	-1.43407	36.1966	0.11025	29.0956	29.751	30.187	30.525	30.8076	31.0525	31.2714	31.4715	31.6544	31.8254	31.9869	32.1414	32.2886	32.4284	32.5634	32.6936	32.8188	32.942	33.0599	33.1756	33.2923	33.4034	33.5122	33.6218	33.7289	33.8335	33.9354	34.0381	34.1416	34.2423	34.3403	34.4389	34.5383	34.6383	34.7354	34.8332	34.928	35.0272	35.1233	35.22	35.3137	35.4117	35.5104	35.6059	35.7021	35.8028
17	-1.58936	34.7487	0.105942	28.2248	28.8254	29.225	29.5349	29.794	30.0186	30.2194	30.4029	30.5708	30.7277	30.8759	31.0177	31.1529	31.2812	31.4052	31.5248	31.6398	31.7529	31.8613	31.9676	32.0748	32.177	32.2769	32.3777	32.4762	32.5723	32.6661	32.7605	32.8557	32.9484	33.0385	33.1293	33.2207	33.3128	33.4022	33.4923	33.5796	33.6709	33.7594	33.8485	33.9348	34.0251	34.116	34.2041	34.2927	34.3856
18	-1.95552	33.8128	0.105345	27.6783	28.2303	28.5988	28.8853	29.1252	29.3337	29.5203	29.6911	29.8475	29.9939	30.1323	30.265	30.3915	30.5118	30.6281	30.7404	30.8485	30.9549	31.0569	31.1572	31.2583	31.3548	31.4493	31.5446	31.6378	31.7289	31.8178	31.9075	31.9979	32.086	32.1718	32.2582	32.3453	32.4332	32.5185	32.6046	32.688	32.7754	32.8602	32.9456	33.0284	33.1152	33.2026	33.2873	33.3726	33.4621
19	-1.65766	33.1504	0.106607	26.9325	27.5016	27.8805	28.1746	28.4205	28.6339	28.8248	28.9992	29.1589	29.3081	29.4491	29.5841	29.7128	29.835	29.9532	30.0671	30.1767	30.2846	30.3878	30.4893	30.5916	30.689	30.7844	30.8806	30.9747	31.0665	31.1561	31.2463	31.3373	31.4258	31.512	31.5988	31.6862	31.7743	31.8599	31.9461	32.0296	32.117	32.2018	32.2872	32.3698	32.4564	32.5435	32.6279	32.7129	32.8019
20	-1.84538	32.7508	0.108769	26.6106	27.1632	27.5321	27.8189	28.0592	28.2679	28.4547	28.6257	28.7823	28.9289	29.0675	29.2003	29.327	29.4474	29.5638	29.6763	29.7845	29.891	29.9932	30.0935	30.1948	30.2913	30.3859	30.4813	30.5746	30.6658	30.7548	30.8445	30.935	31.0232	31.109	31.1955	31.2827	31.3706	31.456	31.5421	31.6256	31.7131	31.7979	31.8834	31.9662	32.053	32.1404	32.2252	32.3105	32.4
21-26	-1.3979	32.6385	0.120482	25.7652	26.3895	26.8059	27.1294	27.4002	27.6352	27.8456	28.0379	28.214	28.3788	28.5345	28.6836	28.8258	28.9608	29.0914	29.2174	29.3386	29.458	29.5723	29.6845	29.7978	29.9058	30.0114	30.118	30.2222	30.324	30.4233	30.5233	30.6242	30.7224	30.818	30.9143	31.0114	31.1091	31.2041	31.2998	31.3926	31.4897	31.5838	31.6787	31.7705	31.8667	31.9636	32.0574	32.1519	32.2509
[truncated: 53 more columns]

## Sheet: M_BR_100_cross
age_cat	lambda	mu	sigma	C99	C98	C97	C96	C95	C94	C93	C92	C91	C90	C89	C88	C87	C86	C85	C84	C83	C82	C81	C80	C79	C78	C77	C76	C75	C74	C73	C72	C71	C70	C69	C68	C67	C66	C65	C64	C63	C62	C61	C60	C59	C58	C57	C56	C55	C54
10
11	-0.96242	111.157	0.116029	87.4458	89.6917	91.18	92.3307	93.2902	94.1204	94.8612	95.5368	96.1539	96.7298	97.2727	97.7916	98.2855	98.7537	99.2056	99.6408	100.059	100.47	100.862	101.248	101.636	102.005	102.366	102.729	103.084	103.43	103.767	104.106	104.447	104.779	105.102	105.426	105.753	106.081	106.4	106.72	107.031	107.355	107.669	107.985	108.291	108.61	108.931	109.242	109.555	109.882
12	-0.731716	103.516	0.119025	80.449	82.6664	84.1325	85.2641	86.2064	87.0208	87.7466	88.408	89.0116	89.5743	90.1045	90.6108	91.0924	91.5486	91.9886	92.4121	92.8186	93.2179	93.5995	93.9733	94.3498	94.7077	95.0574	95.4093	95.7527	96.0874	96.4133	96.7411	97.0708	97.3914	97.7027	98.0157	98.3304	98.6469	98.9537	99.2623	99.5609	99.8727	100.175	100.478	100.771	101.078	101.386	101.684	101.983	102.296
13	-0.769176	95.0015	0.123294	73.3134	75.3779	76.7451	77.8017	78.6824	79.4442	80.1236	80.7431	81.3088	81.8365	82.334	82.8093	83.2616	83.6902	84.1038	84.502	84.8844	85.2601	85.6194	85.9715	86.3261	86.6635	86.9931	87.325	87.649	87.9649	88.2725	88.582	88.8934	89.1964	89.4906	89.7865	90.0841	90.3836	90.674	90.966	91.2488	91.5441	91.8301	92.1177	92.3957	92.6865	92.9788	93.2615	93.5456	93.8428
14	-1.06624	87.3879	0.1202	68.4196	70.1889	71.3643	72.2747	73.0349	73.6935	74.2819	74.8189	75.31	75.7686	76.2014	76.6152	77.0095	77.3835	77.7447	78.0928	78.4273	78.7563	79.0711	79.3799	79.6912	79.9875	80.2773	80.5693	80.8545	81.1328	81.4041	81.6772	81.9522	82.2198	82.48	82.7419	83.0054	83.2708	83.5283	83.7874	84.0386	84.301	84.5554	84.8113	85.0589	85.318	85.5787	85.831	86.0848	86.3504
15	-1.21426	82.313	0.113327	65.4862	67.0559	68.0986	68.906	69.5802	70.1643	70.686	71.1623	71.5977	72.0044	72.3881	72.7552	73.1048	73.4364	73.7568	74.0654	74.3621	74.6539	74.933	75.2069	75.483	75.7458	76.0028	76.2618	76.5148	76.7617	77.0023	77.2445	77.4885	77.726	77.9568	78.1891	78.4229	78.6584	78.8869	79.1168	79.3397	79.5726	79.7983	80.0255	80.2453	80.4752	80.7067	80.9306	81.1559	81.3917
16	-1.25844	78.8011	0.110053	63.1191	64.5857	65.5594	66.3132	66.9424	67.4874	67.9741	68.4184	68.8245	69.2037	69.5615	69.9037	70.2296	70.5387	70.8372	71.1249	71.4013	71.6732	71.9333	72.1884	72.4455	72.6903	72.9297	73.1709	73.4065	73.6363	73.8603	74.0859	74.313	74.534	74.7489	74.9651	75.1828	75.4018	75.6145	75.8285	76.0358	76.2525	76.4625	76.6738	76.8783	77.0922	77.3074	77.5157	77.7253	77.9445
17	-1.45245	76.1218	0.10982	61.2571	62.6284	63.5407	64.248	64.8392	65.3518	65.81	66.2286	66.6116	66.9695	67.3074	67.6307	67.9389	68.2314	68.5141	68.7866	69.0486	69.3065	69.5533	69.7956	70.0399	70.2725	70.5002	70.7297	70.9539	71.1729	71.3863	71.6013	71.818	72.0289	72.234	72.4406	72.6486	72.8581	73.0615	73.2663	73.4648	73.6724	73.8737	74.0763	74.2724	74.4778	74.6845	74.8846	75.086	75.2969
18	-1.67892	74.0353	0.110072	59.8335	61.1226	61.9822	62.6499	63.2087	63.6939	64.128	64.5251	64.8886	65.2287	65.5501	65.8579	66.1514	66.4303	66.6999	66.9601	67.2104	67.4569	67.693	67.9248	68.1588	68.3818	68.6001	68.8203	69.0356	69.246	69.4511	69.658	69.8664	70.0696	70.2672	70.4663	70.667	70.8692	71.0656	71.2635	71.4555	71.6564	71.8512	72.0475	72.2375	72.4366	72.6372	72.8315	73.0272	73.2322
19	-1.66446	72.3339	0.110131	58.4358	59.6984	60.5402	61.194	61.7413	62.2163	62.6414	63.0301	63.386	63.7189	64.0335	64.3347	64.6221	64.895	65.1589	65.4135	65.6585	65.8997	66.1307	66.3576	66.5866	66.8048	67.0184	67.2338	67.4444	67.6502	67.851	68.0533	68.2572	68.4559	68.6493	68.844	69.0403	69.2381	69.4302	69.6238	69.8115	70.0079	70.1985	70.3904	70.5763	70.771	70.9671	71.157	71.3484	71.5488
20	-2.01647	71.3512	0.11367	57.7255	58.9262	59.7303	60.3568	60.8826	61.3401	61.7503	62.1261	62.4708	62.7937	63.0994	63.3925	63.6726	63.9389	64.1968	64.4459	64.6859	64.9225	65.1494	65.3725	65.5979	65.8129	66.0237	66.2365	66.4449	66.6486	66.8476	67.0484	67.251	67.4486	67.6411	67.8352	68.031	68.2286	68.4207	68.6145	68.8027	68.9998	69.1912	69.3842	69.5713	69.7675	69.9655	70.1574	70.3509	70.5538
21-26	-1.20256	71.5133	0.125576	55.6763	57.124	58.0889	58.8379	59.4645	60.0083	60.4947	60.9393	61.3463	61.7269	62.0864	62.4305	62.7586	63.0702	63.3714	63.6618	63.9412	64.2162	64.4796	64.7381	64.9989	65.2473	65.4905	65.7356	65.9753	66.2093	66.4375	66.6675	66.8992	67.1249	67.3444	67.5655	67.7882	68.0125	68.2303	68.4497	68.6625	68.885	69.1007	69.318	69.5283	69.7485	69.9702	70.1849	70.4011	70.6275
[truncated: 53 more columns]

[truncated: 60 more sheets: M_BR_200_cross, M_FR_50_cross, M_FR_100_cross, M_FR_200_cross, M_FR_400_cross, M_FR_800_cross, M_FR_1500_cross, M_IM_200_cross, M_IM_400_cross, M_BU_50_long, M_BU_100_long, M_BU_200_long, M_BA_50_long, M_BA_100_long, M_BA_200_long, M_BR_50_long, M_BR_100_long, M_BR_200_long, M_FR_50_long, M_FR_100_long …]
